# Supplementary material for: Integrated Metabolomic and Transcriptomic Analysis of Volatile Organic Compound Biosynthesis During Mung Bean (Vigna radiata) Seed Development
Source: Foods. 2025 Jun 22;14(13):2183. doi: 10.3390/foods14132183 (PMC12248855; doi:10.3390/foods14132183)
Supplement: Supplementary file 1 [file foods-14-02183-s001.zip]

Archive with 10 entries (10 files):
- Figure S1.tif
- Figure S2.tif
- Figure S3.tif
- Figure S4.tif
- Figure S5.tif
- Figure S6.tif
- Supplementary figure caption.pdf
- Table S1.xlsx
- Table S2.pdf
- Table S3.xlsx
