# Supplementary material for: Integrated Metabolomic and Transcriptomic Analysis of Volatile Organic Compound Biosynthesis During Mung Bean (Vigna radiata) Seed Development
Source: Foods. 2025 Jun 22;14(13):2183. doi: 10.3390/foods14132183 (PMC12248855; doi:10.3390/foods14132183)
Supplement: Supplementary file 1 [file foods-14-02183-s001.zip › Table S1.xlsx]

## Sheet: Sheet1
Table S1. The classification of annotated TFs.
#ID	Family	Type
Vigna_radiata_newGene_1251	mTERF	TR
Vigna_radiata_newGene_173	TRAF	TR
Vr04g00361	Alfin-like	TF
Vr04g02517	Alfin-like	TF
Vr01g02871	AP2/ERF-AP2	TF
Vr05g00375	AP2/ERF-AP2	TF
Vr07g00510	AP2/ERF-AP2	TF
Vr01g01678	AP2/ERF-AP2	TF
Vr02g03204	AP2/ERF-AP2	TF
Vr01g00509	AUX/IAA	TR
Vr10g00566	AP2/ERF-AP2	TF
Vr01g01047	LUG	TR
Vr00g00288	AP2/ERF-ERF	TF
Vr01g01457	AP2/ERF-ERF	TF
Vr01g02340	AP2/ERF-ERF	TF
Vr01g01394	TAZ	TR
Vr02g02186	AP2/ERF-ERF	TF
Vr04g01938	AP2/ERF-ERF	TF
Vr04g02204	AP2/ERF-ERF	TF
Vr05g01188	AP2/ERF-ERF	TF
Vr05g01346	AP2/ERF-ERF	TF
Vr05g01887	AP2/ERF-ERF	TF
Vr01g01698	GNAT	TR
Vr07g00472	AP2/ERF-ERF	TF
Vr08g00546	AP2/ERF-ERF	TF
Vr09g02051	AP2/ERF-ERF	TF
Vr10g00259	AP2/ERF-ERF	TF
Vr10g00350	AP2/ERF-ERF	TF
Vr10g00469	AP2/ERF-ERF	TF
Vr01g02217	PHD	TR
Vr01g02240	Jumonji	TR
Vr11g01122	AP2/ERF-ERF	TF
Vr01g00369	AP2/ERF-ERF	TF
Vr01g01581	AP2/ERF-ERF	TF
Vr01g04129	AP2/ERF-ERF	TF
Vr01g02648	SET	TR
Vr04g00404	AP2/ERF-ERF	TF
Vr04g02012	AP2/ERF-ERF	TF
Vr09g00973	AP2/ERF-ERF	TF
Vr09g01319	AP2/ERF-ERF	TF
Vr01g03270	SET	TR
Vr09g02050	AP2/ERF-ERF	TF
Vr10g00249	AP2/ERF-ERF	TF
Vr01g04040	Jumonji	TR
Vr10g00470	AP2/ERF-ERF	TF
Vr10g01948	AP2/ERF-ERF	TF
Vr11g01491	AP2/ERF-ERF	TF
Vr01g04459	ARID	TR
Vr01g04465	TRAF	TR
Vr01g04506	HMG	TR
Vr01g02482	B3	TF
Vr04g02697	B3	TF
Vr05g00239	B3	TF
Vr02g01906	B3	TF
Vr04g01061	B3	TF
Vr07g01769	B3	TF
Vr07g01770	B3	TF
Vr07g01771	B3	TF
Vr01g04358	B3-ARF	TF
Vr02g02419	B3-ARF	TF
Vr05g02421	B3-ARF	TF
Vr08g01324	B3-ARF	TF
Vr09g01017	B3-ARF	TF
Vr02g01187	AUX/IAA	TR
Vr09g01322	B3-ARF	TF
Vr11g01478	B3-ARF	TF
Vr02g01351	mTERF	TR
Vr01g03073	B3-ARF	TF
Vr01g03169	B3-ARF	TF
Vr02g01538	SNF2	TR
Vr02g00719	B3-ARF	TF
Vr02g02416	B3-ARF	TF
Vr03g02405	B3-ARF	TF
Vr04g01413	B3-ARF	TF
Vr02g02094	SNF2	TR
Vr05g01919	B3-ARF	TF
Vr09g02030	B3-ARF	TF
Vr01g04371	BBR-BPC	TF
Vr06g01733	BBR-BPC	TF
Vr06g01734	BBR-BPC	TF
Vr04g02745	BES1	TF
Vr05g00214	BES1	TF
Vr10g01143	BES1	TF
Vr11g00642	BES1	TF
Vr05g00213	BES1	TF
Vr00g01128	bHLH	TF
Vr03g00135	HMG	TR
Vr01g02508	bHLH	TF
Vr01g02957	bHLH	TF
Vr01g02992	bHLH	TF
Vr02g01378	bHLH	TF
Vr02g01527	bHLH	TF
Vr03g00028	bHLH	TF
Vr03g01421	bHLH	TF
Vr03g01890	bHLH	TF
Vr04g00298	bHLH	TF
Vr04g00928	bHLH	TF
Vr05g01509	bHLH	TF
Vr06g00255	bHLH	TF
Vr07g01831	bHLH	TF
Vr07g02007	bHLH	TF
Vr08g00485	bHLH	TF
Vr09g01110	bHLH	TF
Vr03g02044	SET	TR
Vr10g00550	bHLH	TF
Vr11g01213	bHLH	TF
Vr03g02726	SET	TR
Vr01g00846	bHLH	TF
Vr01g01661	bHLH	TF
Vr01g01663	bHLH	TF
Vr03g03069	Others	TR
Vr03g03086	Others	TR
Vr03g03091	SNF2	TR
Vr01g01787	bHLH	TF
Vr01g02961	bHLH	TF
Vr04g00210	SET	TR
Vr01g03000	bHLH	TF
Vr02g02157	bHLH	TF
Vr04g00509	mTERF	TR
Vr03g01489	bHLH	TF
Vr04g00717	SET	TR
Vr03g01636	bHLH	TF
Vr04g00744	PHD	TR
Vr04g00878	Others	TR
Vr03g01879	bHLH	TF
Vr04g00575	bHLH	TF
Vr04g01412	bHLH	TF
Vr05g00376	bHLH	TF
Vr04g01123	SWI/SNF-BAF60b	TR
Vr04g01220	DDT	TR
Vr05g01255	bHLH	TF
Vr08g00547	bHLH	TF
Vr04g01626	mTERF	TR
Vr08g01554	bHLH	TF
Vr09g00148	bHLH	TF
Vr04g02145	AUX/IAA	TR
Vr10g00661	bHLH	TF
Vr10g01884	bHLH	TF
Vr11g01922	bHLH	TF
Vr04g02472	Others	TR
Vr01g02348	bZIP	TF
Vr03g00281	bZIP	TF
Vr03g01422	bZIP	TF
Vr04g01515	bZIP	TF
Vr05g01125	bZIP	TF
Vr05g01879	bZIP	TF
Vr07g01744	bZIP	TF
Vr07g01854	bZIP	TF
Vr09g00958	bZIP	TF
Vr00g01534	bZIP	TF
Vr00g02158	bZIP	TF
Vr05g00553	SNF2	TR
Vr05g00573	SET	TR
Vr02g01597	bZIP	TF
Vr03g01733	bZIP	TF
Vr05g01201	Others	TR
Vr04g02789	bZIP	TF
Vr06g00494	bZIP	TF
Vr05g01587	mTERF	TR
Vr07g00504	bZIP	TF
Vr05g01792	Others	TR
Vr07g01899	bZIP	TF
Vr04g02468	C2C2-CO-like	TF
Vr05g01929	SET	TR
Vr10g01952	C2C2-CO-like	TF
Vr01g01322	C2C2-Dof	TF
Vr01g01843	C2C2-Dof	TF
Vr03g01325	C2C2-Dof	TF
Vr04g00945	C2C2-Dof	TF
Vr09g02057	C2C2-Dof	TF
Vr09g02105	C2C2-Dof	TF
Vr10g01424	C2C2-Dof	TF
Vr01g01111	C2C2-Dof	TF
Vr01g01187	C2C2-Dof	TF
Vr01g03752	C2C2-Dof	TF
Vr02g02334	C2C2-Dof	TF
Vr04g00609	C2C2-Dof	TF
Vr04g00811	C2C2-Dof	TF
Vr07g01540	C2C2-Dof	TF
Vr08g00534	C2C2-Dof	TF
Vr11g01485	C2C2-Dof	TF
Vr01g01985	C2C2-GATA	TF
Vr02g01734	C2C2-GATA	TF
Vr04g02552	C2C2-GATA	TF
Vr07g00102	SNF2	TR
Vr06g00948	C2C2-GATA	TF
Vr07g00310	PHD	TR
Vr07g00420	PHD	TR
Vr10g00848	C2C2-GATA	TF
Vr01g00385	C2C2-GATA	TF
Vr03g00954	C2C2-GATA	TF
Vr05g00426	C2C2-GATA	TF
Vr05g01465	C2C2-GATA	TF
Vr07g01882	C2C2-GATA	TF
Vr01g01650	C2C2-LSD	TF
Vr10g00540	C2C2-LSD	TF
Vr01g01519	C2C2-YABBY	TF
Vr01g03229	C2H2	TF
Vr02g01053	C2H2	TF
Vr03g00240	C2H2	TF
Vr08g00227	AUX/IAA	TR
Vr03g00903	C2H2	TF
Vr07g00074	C2H2	TF
Vr07g00080	C2H2	TF
Vr07g00839	C2H2	TF
Vr10g02146	C2H2	TF
Vr10g02307	C2H2	TF
Vr11g00418	C2H2	TF
Vr11g01057	C2H2	TF
Vr11g01379	C2H2	TF
Vr11g01525	C2H2	TF
Vr11g01602	C2H2	TF
Vr01g01553	C2H2	TF
Vr08g01563	mTERF	TR
Vr03g02116	C2H2	TF
Vr05g00744	C2H2	TF
Vr05g01972	C2H2	TF
Vr07g01392	C2H2	TF
Vr07g01516	C2H2	TF
Vr08g00304	C2H2	TF
Vr09g01228	SWI/SNF-BAF60b	TR
Vr08g01042	C2H2	TF
Vr09g00806	C2H2	TF
Vr10g00443	C2H2	TF
Vr10g02378	C2H2	TF
Vr02g03175	C3H	TF
Vr03g01350	C3H	TF
Vr03g02933	C3H	TF
Vr08g00397	C3H	TF
Vr09g01830	C3H	TF
Vr00g01359	C3H	TF
Vr01g01010	C3H	TF
Vr01g01014	C3H	TF
Vr04g01058	C3H	TF
Vr10g00026	SNF2	TR
Vr05g01669	C3H	TF
Vr05g02152	C3H	TF
Vr05g02253	C3H	TF
Vr07g02088	C3H	TF
Vr01g04109	CAMTA	TF
Vr03g00614	CPP	TF
Vr06g02066	CPP	TF
Vr10g00133	CPP	TF
Vr04g01951	CSD	TF
Vr04g03051	CSD	TF
Vr10g00854	DBB	TF
Vr11g01646	DBB	TF
Vr03g03058	E2F-DP	TF
Vr04g00881	E2F-DP	TF
Vr01g01281	E2F-DP	TF
Vr10g01399	AUX/IAA	TR
Vr04g02835	E2F-DP	TF
Vr07g02071	E2F-DP	TF
Vr10g01748	mTERF	TR
Vr07g01738	FAR1	TF
Vr04g00102	FAR1	TF
Vr10g01909	Others	TR
Vr07g00508	FAR1	TF
Vr10g01003	FAR1	TF
Vr11g01639	FAR1	TF
Vr11g01954	FAR1	TF
Vr01g01636	GARP-ARR-B	TF
Vr04g00101	GARP-ARR-B	TF
Vr10g00522	GARP-ARR-B	TF
Vr02g01348	GARP-G2-like	TF
Vr05g01970	GARP-G2-like	TF
Vr11g00567	mTERF	TR
Vr07g01048	GARP-G2-like	TF
Vr09g01564	GARP-G2-like	TF
Vr10g01341	GARP-G2-like	TF
Vr01g02238	GARP-G2-like	TF
Vr01g02259	GARP-G2-like	TF
Vr11g01227	SET	TR
Vr02g01546	GARP-G2-like	TF
Vr10g01260	GARP-G2-like	TF
Vr11g01068	GARP-G2-like	TF
Vr09g00199	GeBP	TF
Vr00g00227	GRAS	TF
Vr11g01592	PHD	TR
Vr01g01705	GRAS	TF
Vr01g01717	GRAS	TF
Vr02g00419	GRAS	TF
Vigna_radi	RLK-Pelle_LRR-XI-1	PK
Vigna_radi	RLK-Pelle_LRR-XI-1	PK
Vr00g00326	PEK_PEK	PK
Vr00g00351	RLK-Pelle_LRR-XI-1	PK
Vr00g01537	RLK-Pelle_RKF3	PK
Vr01g00087	CAMK_CDPK	PK
Vr01g00287	CMGC_CDK-CRK7-CDK9	PK
Vr01g00843	CAMK_CAMKL-CHK1	PK
Vr01g01166	RLK-Pelle_LRR-Xb-2	PK
Vr01g01234	RLK-Pelle_LRR-XIIIa	PK
Vr01g01248	RLK-Pelle_LRR-XIIIa	PK
Vr01g01665	RLK-Pelle_LRR-XI-1	PK
Vr01g01771	RLK-Pelle_LRR-III	PK
Vr01g01821	CAMK_CDPK	PK
Vr01g01997	RLK-Pelle_LRR-VII-3	PK
Vr01g02674	Aur	PK
Vr01g02677	TKL-Pl-5	PK
Vr01g02755	RLK-Pelle_RLCK-VIIb	PK
Vr01g02831	RLK-Pelle_DLSV	PK
Vr01g03666	RLK-Pelle_LRR-I-2	PK
Vr01g03685	RLK-Pelle_DLSV	PK
Vr01g03690	RLK-Pelle_DLSV	PK
Vr01g03734	RLK-Pelle_LRR-V	PK
Vr01g03896	RLK-Pelle_LRR-VI-2	PK
Vr01g03994	RLK-Pelle_RLCK-VIIa-2	PK
Vr01g04313	CAMK_OST1L	PK
Vr01g04451	STE_STE11	PK
Vr01g04588	RLK-Pelle_PERK-2	PK
Vr02g00506	RLK-Pelle_RLCK-V	PK
Vr02g00565	RLK-Pelle_RLCK-VIII	PK
Vr02g00595	RLK-Pelle_Extensin	PK
Vr02g00690	WEE	PK
Vr02g01017	RLK-Pelle_LRR-I-1	PK
Vr02g01084	RLK-Pelle_Extensin	PK
Vr02g01117	RLK-Pelle_LRR-XI-1	PK
Vr02g01786	RLK-Pelle_LRR-XV	PK
Vr02g01814	RLK-Pelle_LysM	PK
Vr02g02056	TKL-Pl-4	PK
Vr02g02309	RLK-Pelle_LRR-III	PK
Vr02g02424	RLK-Pelle_L-LEC	PK
Vr02g02857	CAMK_CAMKL-CHK1	PK
Vr02g02872	TKL-Pl-4	PK
Vr02g02902	RLK-Pelle_CrRLK1L-1	PK
Vr02g02941	RLK-Pelle_RLCK-VIIa-2	PK
Vr02g03127	RLK-Pelle_RLCK-V	PK
Vr02g03269	AGC_RSK-2	PK
Vr02g03368	CMGC_CDK-CRK7-CDK9	PK
Vr02g03503	RLK-Pelle_LRR-II	PK
Vr02g03521	RLK-Pelle_PERK-1	PK
Vr02g03559	RLK-Pelle_LRR-VII-1	PK
Vr03g00012	RLK-Pelle_RLCK-VIIa-1	PK
Vr03g00329	RLK-Pelle_WAK_LRK10L-1	PK
Vr03g00342	RLK-Pelle_LRR-III	PK
Vr03g00430	RLK-Pelle_LRR-III	PK
Vr03g00526	RLK-Pelle_DLSV	PK
Vr03g00554	STE_STE11	PK
Vr03g00642	RLK-Pelle_LRR-XIIIb	PK
Vr03g01353	SCY1_SCYL1	PK
Vr03g01622	RLK-Pelle_RLCK-V	PK
Vr03g02316	RLK-Pelle_LRR-I-1	PK
Vr03g02753	CAMK_CDPK	PK
Vr03g03041	RLK-Pelle_LRR-IX	PK
Vr03g03159	CAMK_CAMKL-CHK1	PK
Vr04g00034	RLK-Pelle_LRR-V	PK
Vr04g00198	RLK-Pelle_LRR-XI-1	PK
Vr04g00454	RLK-Pelle_RLCK-V	PK
Vr04g00671	AGC_RSK-2	PK
Vr04g00713	RLK-Pelle_LRR-VII-2	PK
Vr04g00855	RLK-Pelle_LRR-XIIIa	PK
Vr04g01009	WNK_NRBP	PK
Vr04g01201	RLK-Pelle_LRR-III	PK
Vr04g02215	CK1_CK1	PK
Vr04g02386	RLK-Pelle_SD-2b	PK
Vr04g02494	RLK-Pelle_LRR-XIIIb	PK
Vr04g02662	RLK-Pelle_LRR-III	PK
Vr04g02731	RLK-Pelle_WAK_LRK10L-1	PK
Vr04g02958	RLK-Pelle_RLCK-V	PK
Vr05g00927	RLK-Pelle_RLCK-VI	PK
Vr05g01144	RLK-Pelle_LRK10L-2	PK
Vr05g01153	RLK-Pelle_LRK10L-2	PK
Vr05g01555	RLK-Pelle_LRR-III	PK
Vr05g01803	CMGC_CDK-Pl	PK
Vr05g01863	CAMK_CAMKL-CHK1	PK
Vr05g01992	RLK-Pelle_LRR-III	PK
Vr05g02030	RLK-Pelle_RLCK-VIIa-2	PK
Vr05g02192	RLK-Pelle_LRR-III	PK
Vr06g00047	TKL-Pl-4	PK
Vr06g00238	RLK-Pelle_RLCK-VIIa-2	PK
Vr06g00369	RLK-Pelle_CrRLK1L-1	PK
Vr06g01859	CMGC_CDK-CDK7	PK
Vr06g01942	CMGC_CDK-CDK7	PK
Vr06g01985	RLK-Pelle_DLSV	PK
Vr06g02062	RLK-Pelle_PERK-1	PK
Vr06g02230	TKL-Pl-4	PK
Vr07g00264	RLK-Pelle_DLSV	PK
Vr07g00319	RLK-Pelle_LRK10L-2	PK
Vr07g00538	RLK-Pelle_LRR-VI-1	PK
Vr07g00965	TKL_CTR1-DRK-1	PK
Vr07g01157	RLK-Pelle_LRR-V	PK
Vr07g01406	CMGC_SRPK	PK
Vr07g01546	CMGC_MAPK	PK
Vr07g01552	CMGC_MAPK	PK
Vr07g01554	RLK-Pelle_RLCK-VIIa-1	PK
Vr07g01824	RLK-Pelle_RLCK-V	PK
Vr07g01945	RLK-Pelle_LRR-III	PK
Vr07g02213	AGC_MAST	PK
Vr07g02229	RLK-Pelle_LRR-XI-1	PK
Vr07g02230	RLK-Pelle_CR4L	PK
Vr08g00034	STE_STE20-Fray	PK
Vr08g00183	RLK-Pelle_PERK-1	PK
Vr08g00226	RLK-Pelle_LysM	PK
Vr08g00296	RLK-Pelle_Extensin	PK
Vr08g00647	RLK-Pelle_RLCK-V	PK
Vr08g01183	RLK-Pelle_LRR-III	PK
Vr08g01314	RLK-Pelle_LRR-III	PK
Vr08g01388	RLK-Pelle_RLCK-VIIa-2	PK
Vr08g01491	RLK-Pelle_LRR-I-1	PK
Vr08g01583	AGC_RSK-2	PK
Vr08g01603	RLK-Pelle_SD-2b	PK
Vr08g01629	RLK-Pelle_LRR-Xa	PK
Vr08g01760	AGC_RSK-2	PK
Vr08g01819	Group-Pl-4	PK
Vr09g00216	RLK-Pelle_RLCK-V	PK
Vr09g00889	TKL-Pl-7	PK
Vr09g00939	CAMK_CAMKL-CHK1	PK
Vr09g00979	RLK-Pelle_LRR-VIII-1	PK
Vr09g01088	STE_STE11	PK
Vr09g01150	CMGC_CDK-CRK7-CDK9	PK
Vr09g01914	TKL-Pl-5	PK
Vr09g02173	RLK-Pelle_DLSV	PK
Vr09g02345	STE_STE11	PK
Vr10g00261	RLK-Pelle_LRR-III	PK
Vr10g00333	TKL_CTR1-DRK-2	PK
Vr10g00495	CAMK_OST1L	PK
Vr10g00501	RLK-Pelle_RLCK-VIIa-2	PK
Vr10g00662	RLK-Pelle_RLCK-V	PK
Vr10g00694	CAMK_CDPK	PK
Vr10g00857	RLK-Pelle_LRR-VII-3	PK
Vr10g00877	CAMK_CDPK	PK
Vr10g00963	RLK-Pelle_RLCK-VIIa-2	PK
Vr10g00964	RLK-Pelle_RLCK-VIIa-2	PK
Vr10g02174	RLK-Pelle_LRR-III	PK
Vr10g02225	RLK-Pelle_LRR-II	PK
Vr11g00586	RLK-Pelle_DLSV	PK
Vr11g00729	STE_STE20-YSK	PK
Vr11g00833	RLK-Pelle_CrRLK1L-1	PK
Vr11g00983	CMGC_GSK	PK
Vr11g00985	RLK-Pelle_Extensin	PK
Vr11g01099	CMGC_CDK-CRK7-CDK9	PK
Vr11g01141	RLK-Pelle_LRR-V	PK
Vr11g01641	RLK-Pelle_CR4L	PK
Vr11g01918	RLK-Pelle_RLCK-X	PK
Vr02g02016	GRAS	TF
Vr00g00661	LUG	TR
Vr03g00744	GRAS	TF
Vr05g02697	GRAS	TF
Vr06g01391	GRAS	TF
Vr08g01015	GRAS	TF
Vr00g00226	GRAS	TF
Vr01g00159	GRAS	TF
Vr01g01451	GRAS	TF
Vr01g00122	Jumonji	TR
Vr01g00148	SWI/SNF-BAF60b	TR
Vr03g01151	GRAS	TF
Vr05g02816	GRAS	TF
Vr08g01004	GRAS	TF
Vr01g00295	SNF2	TR
Vr01g00303	mTERF	TR
Vr10g00759	GRAS	TF
Vr01g00589	GRF	TF
Vr04g02557	HB-BELL	TF
Vr10g00293	HB-BELL	TF
Vr01g04466	HB-BELL	TF
Vr01g00732	SET	TR
Vr01g00780	GNAT	TR
Vr02g00785	HB-BELL	TF
Vr03g03038	HB-BELL	TF
Vr04g02994	HB-BELL	TF
Vr05g00411	HB-BELL	TF
Vr01g01179	Pseudo ARR-B	TR
Vr01g01672	HB-HD-ZIP	TF
Vr01g03988	HB-HD-ZIP	TF
Vr03g00689	HB-HD-ZIP	TF
Vr06g01496	HB-HD-ZIP	TF
Vr06g01705	HB-HD-ZIP	TF
Vr09g01471	HB-HD-ZIP	TF
Vr09g01494	HB-HD-ZIP	TF
Vr10g01813	HB-HD-ZIP	TF
Vr11g00387	HB-HD-ZIP	TF
Vr11g01239	HB-HD-ZIP	TF
Vr07g01232	HB-HD-ZIP	TF
Vr07g01489	HB-HD-ZIP	TF
Vr08g00765	HB-HD-ZIP	TF
Vr01g02091	HMG	TR
Vr01g02231	SET	TR
Vr08g01777	HB-HD-ZIP	TF
Vr08g01780	HB-HD-ZIP	TF
Vr10g00083	HB-HD-ZIP	TF
Vr01g02732	Others	TR
Vr10g00560	HB-HD-ZIP	TF
Vr11g01787	HB-HD-ZIP	TF
Vr01g02969	AUX/IAA	TR
Vr01g01465	HB-KNOX	TF
Vr04g00553	HB-KNOX	TF
Vr05g00387	HB-KNOX	TF
Vr10g00355	HB-KNOX	TF
Vr01g03737	SNF2	TR
Vr05g02281	HB-KNOX	TF
Vr10g00757	HB-other	TF
Vr00g01471	HB-WOX	TF
Vr01g04270	SNF2	TR
Vr01g04860	HB-WOX	TF
Vr02g01649	HB-WOX	TF
Vr02g02358	HB-WOX	TF
Vr01g04661	AUX/IAA	TR
Vr03g00124	HB-WOX	TF
Vr02g03599	HB-WOX	TF
Vr06g02173	HRT	TF
Vr02g00217	TRAF	TR
Vr04g02680	HSF	TF
Vr05g02379	HSF	TF
Vr05g00286	HSF	TF
Vr02g00648	PHD	TR
Vr03g00486	LIM	TF
Vr02g00340	LIM	TF
Vr02g01112	SET	TR
Vr02g01258	TRAF	TR
Vr04g02611	LIM	TF
Vr02g01489	Others	TR
Vr02g01501	TRAF	TR
Vr02g02957	LOB	TF
Vr06g00649	LOB	TF
Vr02g01795	SET	TR
Vr01g01716	LOB	TF
Vr06g00683	LOB	TF
Vr10g00697	LOB	TF
Vr02g02060	Others	TR
Vr01g01119	MADS-MIKC	TF
Vr09g00241	MADS-MIKC	TF
Vr09g01912	MADS-MIKC	TF
Vr11g00013	MADS-MIKC	TF
Vr01g03091	MADS-MIKC	TF
Vr02g00057	MADS-MIKC	TF
Vr02g03579	PHD	TR
Vr06g00392	MADS-MIKC	TF
Vr03g00085	SET	TR
Vr11g00344	MADS-MIKC	TF
Vr01g04638	MADS-M-type	TF
Vr00g01533	MYB	TF
Vr01g04606	MYB	TF
Vr02g00334	MYB	TF
Vr02g00518	MYB	TF
Vr02g00543	MYB	TF
Vr03g01167	Others	TR
Vr02g01637	MYB	TF
Vr02g02379	MYB	TF
Vr02g02634	MYB	TF
Vr03g01241	MYB	TF
Vr03g01704	MYB	TF
Vr03g02208	MYB	TF
Vr04g00949	MYB	TF
Vr04g01232	MYB	TF
Vr03g02809	TRAF	TR
Vr04g02234	MYB	TF
Vr04g03060	MYB	TF
Vr05g00391	MYB	TF
Vr04g00176	mTERF	TR
Vr05g01612	MYB	TF
Vr06g00281	MYB	TF
Vr06g00496	MYB	TF
Vr04g00622	mTERF	TR
Vr07g01182	MYB	TF
Vr08g00351	MYB	TF
Vr08g01382	MYB	TF
Vr10g02322	MYB	TF
Vr11g00127	MYB	TF
Vr01g01355	MYB	TF
Vr01g01569	MYB	TF
Vr01g02576	MYB	TF
Vr02g00583	MYB	TF
Vr02g01962	MYB	TF
Vr03g01639	MYB	TF
Vr04g02047	Jumonji	TR
Vr05g00708	MYB	TF
Vr04g02516	PHD	TR
Vr05g02026	MYB	TF
Vr08g00724	MYB	TF
Vr09g00816	MYB	TF
Vr09g01327	MYB	TF
Vr04g02884	ARID	TR
Vr04g02945	ARID	TR
Vr10g01818	MYB	TF
Vr01g01701	MYB-related	TF
Vr04g00047	MYB-related	TF
Vr05g02114	MYB-related	TF
Vr07g01226	MYB-related	TF
Vr07g01830	MYB-related	TF
Vr08g00478	MYB-related	TF
Vr10g00176	MYB-related	TF
Vr10g01892	MYB-related	TF
Vr11g01232	MYB-related	TF
Vr03g00753	MYB-related	TF
Vr08g00470	NAC	TF
Vr08g00474	NAC	TF
Vr01g04287	NAC	TF
Vr01g04375	NAC	TF
Vr02g01889	NAC	TF
Vr04g01598	NAC	TF
Vr05g01588	NAC	TF
Vr07g02025	NAC	TF
Vr05g02188	SNF2	TR
Vr08g00471	NAC	TF
Vr10g02271	NAC	TF
Vr11g00812	NAC	TF
Vr03g03026	NF-YA	TF
Vr08g00332	NF-YA	TF
Vr01g00174	NF-YB	TF
Vr01g04162	NF-YB	TF
Vr03g02660	NF-YB	TF
Vr05g02623	NF-YB	TF
Vr06g01789	SWI/SNF-SWI3	TR
Vr05g02625	NF-YB	TF
Vr09g00693	NF-YB	TF
Vr01g00176	NF-YB	TF
Vr03g01127	NF-YB	TF
Vr09g01738	NF-YC	TF
Vr04g01087	NF-YC	TF
Vr11g00479	NF-YC	TF
Vr02g00809	OFP	TF
Vr02g01235	OFP	TF
Vr02g02866	OFP	TF
Vr03g03061	OFP	TF
Vr03g00269	OFP	TF
Vr01g03332	PLATZ	TF
Vr01g04989	PLATZ	TF
Vr01g04802	PLATZ	TF
Vr04g01707	RWP-RK	TF
Vr10g00965	RWP-RK	TF
Vr01g01120	SBP	TF
Vr09g02056	SBP	TF
Vr01g00470	SBP	TF
Vr02g00065	SBP	TF
Vr02g01353	SBP	TF
Vr04g01098	SBP	TF
Vr07g00387	SBP	TF
Vr10g01990	SBP	TF
Vr08g00678	ARID	TR
Vr11g00251	SRS	TF
Vr05g02395	SRS	TF
Vr08g00791	Others	TR
Vr07g00166	SRS	TF
Vr03g00156	TCP	TF
Vr00g01516	TCP	TF
Vr03g02246	TCP	TF
Vr07g01009	TCP	TF
Vr09g02403	TCP	TF
Vr10g01797	TCP	TF
Vr09g00163	mTERF	TR
Vr09g00168	mTERF	TR
Vr10g02424	TCP	TF
Vr09g00217	mTERF	TR
Vr09g00218	mTERF	TR
Vr09g00625	SWI/SNF-BAF60b	TR
Vr11g00696	TCP	TF
Vr11g01041	TCP	TF
Vr00g00728	Tify	TF
Vr09g01028	SWI/SNF-BAF60b	TR
Vr09g01222	SET	TR
Vr01g00565	Tify	TF
Vr04g02328	Tify	TF
Vr00g01992	Tify	TF
Vr03g00623	Tify	TF
Vr02g00882	Trihelix	TF
Vr03g00800	Trihelix	TF
Vr07g00172	Trihelix	TF
Vr10g00040	SWI/SNF-BAF60b	TR
Vr09g01177	Trihelix	TF
Vr09g01605	Trihelix	TF
Vr00g02201	Trihelix	TF
Vr03g01035	Trihelix	TF
Vr04g01130	Trihelix	TF
Vr11g00245	Trihelix	TF
Vr11g00256	Trihelix	TF
Vr06g01131	TUB	TF
Vr10g00600	GNAT	TR
Vr11g01950	TUB	TF
Vr01g01938	TUB	TF
Vr09g01246	Whirly	TF
Vr10g00783	SNF2	TR
Vr01g04510	WRKY	TF
Vr02g01025	WRKY	TF
Vr10g01026	SWI/SNF-BAF60b	TR
Vr10g01027	SWI/SNF-BAF60b	TR
Vr02g03139	WRKY	TF
Vr04g00718	WRKY	TF
Vr08g00579	WRKY	TF
Vr08g00636	WRKY	TF
Vr10g00251	WRKY	TF
Vr10g00646	WRKY	TF
Vr11g00064	WRKY	TF
Vr10g02210	PHD	TR
Vr11g00977	WRKY	TF
Vr11g01931	WRKY	TF
Vr00g00885	WRKY	TF
Vr11g00124	SET	TR
Vr01g00664	WRKY	TF
Vr02g00591	WRKY	TF
Vr02g02811	WRKY	TF
Vr05g00689	WRKY	TF
Vr05g02597	WRKY	TF
Vr08g01147	WRKY	TF
Vr09g01298	WRKY	TF
Vr01g01930	zf-HD	TF
Vr09g02406	zf-HD	TF
Vr10g01526	zf-HD	TF
Vr01g00212	zf-HD	TF
Vr01g02896	zf-HD	TF
Vr11g01750	AUX/IAA	TR
Vr02g03325	zf-HD	TF
Vr11g01829	AUX/IAA	TR
Vr11g01830	AUX/IAA	TR
Vr05g01228	zf-HD	TF
Vr06g00266	zf-HD	TF
Vr00g00659	RLK-Pelle_LRR-III	PK
Vr00g00861	CMGC_CDK-CRK7-CDK9	PK
Vr00g00872	RLK-Pelle_LRR-III	PK
Vr00g00991	RLK-Pelle_LRR-III	PK
Vr00g01172	NEK	PK
Vr00g01540	RLK-Pelle_RKF3	PK
Vr00g02148	RLK-Pelle_RLCK-VI	PK
Vr01g00414	TKL_CTR1-DRK-2	PK
Vr01g00473	RLK-Pelle_RLCK-V	PK
Vr01g00577	RLK-Pelle_RLCK-VIIa-2	PK
Vr01g00612	STE_STE7	PK
Vr01g00714	RLK-Pelle_RLCK-VI	PK
Vr01g00755	CAMK_CAMKL-CHK1	PK
Vr01g00837	RLK-Pelle_LRR-VII-2	PK
Vr01g01021	AGC_RSK-2	PK
Vr01g01255	CAMK_CDPK	PK
Vr01g01479	RLK-Pelle_LRR-IV	PK
Vr01g01749	RLK-Pelle_CrRLK1L-1	PK
Vr01g01826	STE_STE11	PK
Vr01g02354	RLK-Pelle_URK-1	PK
Vr01g03155	RLK-Pelle_LRR-I-1	PK
Vr01g03497	RLK-Pelle_LRR-II	PK
Vr01g03786	TKL-Pl-4	PK
Vr01g03900	RLK-Pelle_LRR-VII-2	PK
Vr01g03936	RLK-Pelle_DLSV	PK
Vr01g04300	RLK-Pelle_LRR-II	PK
Vr01g04325	CAMK_CDPK	PK
Vr01g04497	RLK-Pelle_LRR-III	PK
Vr02g00164	RLK-Pelle_LRR-II	PK
Vr02g00385	RLK-Pelle_L-LEC	PK
Vr02g00869	AGC_RSK-2	PK
Vr02g00890	TKL_CTR1-DRK-2	PK
Vr02g01119	RLK-Pelle_LRR-XI-1	PK
Vr02g01300	RLK-Pelle_RKF3	PK
Vr02g01376	RLK-Pelle_LRR-III	PK
Vr02g01383	RLK-Pelle_LRR-XI-1	PK
Vr02g01385	NEK	PK
Vr02g01405	CAMK_CDPK	PK
Vr02g01414	RLK-Pelle_LRR-XI-1	PK
Vr02g01677	RLK-Pelle_LRR-VI-1	PK
Vr02g01784	RLK-Pelle_RLCK-IXa	PK
Vr02g01886	RLK-Pelle_RLCK-VIIa-1	PK
Vr02g01963	CMGC_GSK	PK
Vr02g02234	RLK-Pelle_DLSV	PK
Vr02g02298	TKL-Pl-6	PK
Vr02g02697	RLK-Pelle_LRR-XII-1	PK
Vr02g02728	CAMK_CDPK	PK
Vr02g02877	RLK-Pelle_RLCK-II	PK
Vr02g02882	RLK-Pelle_LRR-VII-1	PK
Vr02g03480	RLK-Pelle_LRR-I-2	PK
Vr02g03540	RLK-Pelle_LRR-XI-2	PK
Vr03g00325	RLK-Pelle_LRR-III	PK
Vr03g00332	RLK-Pelle_WAK_LRK10L-1	PK
Vr03g00582	WNK_NRBP	PK
Vr03g00870	RLK-Pelle_LRR-II	PK
Vr03g01291	RLK-Pelle_LRR-IV	PK
Vr03g01431	NEK	PK
Vr03g01441	WNK_NRBP	PK
Vr03g01690	RLK-Pelle_RLCK-VIII	PK
Vr03g01924	NEK	PK
Vr03g02037	RLK-Pelle_DLSV	PK
Vr03g02566	AGC_RSK-2	PK
Vr03g02729	ULK_Fused	PK
Vr03g02865	RLK-Pelle_LRR-XI-1	PK
Vr03g02876	RLK-Pelle_L-LEC	PK
Vr03g02892	NEK	PK
Vr03g03117	AGC_NDR	PK
Vr04g00038	RLK-Pelle_LRR-Xb-1	PK
Vr04g00327	RLK-Pelle_Extensin	PK
Vr04g00450	CAMK_CAMKL-CHK1	PK
Vr04g00562	RLK-Pelle_LRR-XI-1	PK
Vr04g00839	CMGC_CDK-CRK7-CDK9	PK
Vr04g00938	TKL-Pl-4	PK
Vr04g01034	RLK-Pelle_LRR-XI-2	PK
Vr04g01132	RLK-Pelle_LRR-VI-1	PK
Vr04g01396	CMGC_CDK-CRK7-CDK9	PK
Vr04g01481	CAMK_CDPK	PK
Vr04g01524	RLK-Pelle_LRR-VII-1	PK
Vr04g01957	TTK	PK
Vr04g02239	RLK-Pelle_PERK-1	PK
Vr04g02445	CAMK_CAMKL-CHK1	PK
Vr04g02529	AGC_NDR	PK
Vr04g02817	RLK-Pelle_LRR-VII-3	PK
Vr04g02959	RLK-Pelle_LRR-XIV	PK
Vr05g00013	CMGC_CDK-Pl	PK
Vr05g00191	RLK-Pelle_LRR-XIV	PK
Vr05g00458	RLK-Pelle_LRR-XIIIb	PK
Vr05g00478	RLK-Pelle_L-LEC	PK
Vr05g00482	RLK-Pelle_L-LEC	PK
Vr05g00566	RLK-Pelle_RLCK-X	PK
Vr05g00941	RLK-Pelle_RLCK-VI	PK
Vr05g01026	TTK	PK
Vr05g01304	RLK-Pelle_LRK10L-2	PK
Vr05g01723	TKL-Pl-7	PK
Vr05g01888	RLK-Pelle_LRR-III	PK
Vr05g01951	RLK-Pelle_L-LEC	PK
Vr05g01973	RLK-Pelle_LRR-IX	PK
Vr05g02146	RLK-Pelle_CR4L	PK
Vr05g02148	CMGC_DYRK-PRP4	PK
Vr05g02277	RLK-Pelle_LysM	PK
Vr05g02324	RLK-Pelle_LRR-III	PK
Vr05g02407	RLK-Pelle_LRR-XI-1	PK
Vr05g02460	RLK-Pelle_RLCK-V	PK
Vr05g02485	RLK-Pelle_DLSV	PK
Vr05g02494	RLK-Pelle_RLCK-VIIa-1	PK
Vr05g02629	RLK-Pelle_L-LEC	PK
Vr06g00059	AGC_RSK-2	PK
Vr06g00138	TKL-Pl-4	PK
Vr06g00403	RLK-Pelle_LRR-I-2	PK
Vr06g00430	RLK-Pelle_LRR-II	PK
Vr06g00883	RLK-Pelle_LRR-II	PK
Vr06g00922	RLK-Pelle_LRR-XI-1	PK
Vr06g01568	RLK-Pelle_LRR-IV	PK
Vr06g02141	STE_STE7	PK
Vr07g00297	RLK-Pelle_CrRLK1L-1	PK
Vr07g00307	RLK-Pelle_DLSV	PK
Vr07g00600	RLK-Pelle_LRR-III	PK
Vr07g01043	RLK-Pelle_LRR-XI-1	PK
Vr07g01074	BUB	PK
Vr07g01188	RLK-Pelle_SD-2b	PK
Vr07g01295	NEK	PK
Vr07g01474	RLK-Pelle_RLCK-XVI	PK
Vr07g01557	AGC_RSK-2	PK
Vr07g01564	RLK-Pelle_CrRLK1L-1	PK
Vr07g01619	RLK-Pelle_RLCK-IXb	PK
Vr07g01623	RLK-Pelle_RLCK-VIIa-2	PK
Vr07g01735	RLK-Pelle_CR4L	PK
Vr07g02189	RLK-Pelle_LRR-XI-1	PK
Vr08g00502	CAMK_CAMKL-CHK1	PK
Vr08g00840	RLK-Pelle_RLCK-XI	PK
Vr08g00864	Aur	PK
Vr08g01474	RLK-Pelle_L-LEC	PK
Vr08g01742	Group-Pl-2	PK
Vr09g00976	RLK-Pelle_LRR-III	PK
Vr09g01236	CAMK_CDPK	PK
Vr09g01483	RLK-Pelle_LRR-III	PK
Vr09g01485	RLK-Pelle_CrRLK1L-1	PK
Vr09g01805	ULK_ULK4	PK
Vr09g01843	AGC_RSK-2	PK
Vr09g01960	CAMK_CAMKL-CHK1	PK
Vr09g02038	RLK-Pelle_LRR-XI-1	PK
Vr09g02128	RLK-Pelle_LRR-V	PK
Vr10g00071	RLK-Pelle_DLSV	PK
Vr10g00270	CAMK_CDPK	PK
Vr10g00286	CMGC_MAPK	PK
Vr10g00317	RLK-Pelle_LRR-VI-2	PK
Vr10g00367	RLK-Pelle_LRR-VII-1	PK
Vr10g00551	RLK-Pelle_LRR-XI-1	PK
Vr10g00552	RLK-Pelle_LRR-XI-1	PK
Vr10g00720	RLK-Pelle_WAK_LRK10L-1	PK
Vr10g01437	RLK-Pelle_RLCK-VI	PK
Vr10g01584	RLK-Pelle_LRR-II	PK
Vr10g01664	RLK-Pelle_RLCK-VIIb	PK
Vr10g01939	RLK-Pelle_PERK-1	PK
Vr10g02089	TKL-Pl-5	PK
Vr10g02299	RLK-Pelle_SD-2b	PK
Vr10g02300	RLK-Pelle_LRR-IX	PK
Vr11g00482	TKL-Pl-6	PK
Vr11g00762	PEK_PEK	PK
Vr11g00764	CMGC_CDK-CRK7-CDK9	PK
Vr11g00906	RLK-Pelle_LRR-I-2	PK
Vr11g01097	RLK-Pelle_L-LEC	PK
Vr11g01441	RLK-Pelle_RLCK-XVI	PK
Vr11g01442	RLK-Pelle_RLCK-XVI	PK
Vr11g01460	RLK-Pelle_RLCK-IXa	PK
Vr11g01882	RLK-Pelle_RLCK-XV	PK
