# Supplementary material for: Integrated Metabolomic and Transcriptomic Analysis of Volatile Organic Compound Biosynthesis During Mung Bean (Vigna radiata) Seed Development
Source: Foods. 2025 Jun 22;14(13):2183. doi: 10.3390/foods14132183 (PMC12248855; doi:10.3390/foods14132183)
Supplement: Supplementary file 1 [file foods-14-02183-s001.zip › Table S3.xlsx]

## Sheet: Sheet1
Table S3. Correlation analysis between MYB TFs and phenylpropanoid/benzenoid derivatives
GeneID	Ethylbenzene	p-cymene
Vr06g00496	0.36881	0.49904
Vr04g00949	0.15553	0.2964
Vr04g02234	-0.11278	0.03174
Vr08g01382	0.421	0.54745
Vr05g00391	0.64765	0.75079
Vr04g01232	0.20106	0.34027
Vr10g02322	-0.04006	0.1045
Vr05g01612	0.19237	0.33192
Vr03g01704	0.70657	0.80126
Vr07g01182	0.67937	0.77812
Vr02g02634	-0.04001	0.10455
Vr03g01241	0.40905	0.53641
Vr11g00127	0.45271	0.57661
Vr02g00334	0.25872	0.39536
Vr04g03060	-0.15202	-0.00785
Vr02g01637	0.24686	0.38407
Vr02g00518	-0.16949	-0.02554
Vr03g02208	0.14808	0.2892
Vr02g02379	0.09439	0.23702
Vr01g04606	-0.0546	0.09001
Vr02g00543	0.06613	0.20938
Vr06g00281	-0.14071	0.00359
Vr00g01533	-0.13379	0.01057
Vr08g00351	-0.20278	-0.0594
Vr05g02026	-0.00211	0.14217
Vr05g00708	-0.24282	-0.10033
Vr02g00583	0.25937	0.39598
Vr01g02576	0.11481	0.25691
Vr02g01962	-0.12016	0.02431
Vr03g01639	-0.16002	-0.01595
Vr01g01355	-0.17446	-0.03059
Vr01g01569	-0.22317	-0.08021
Vr09g00816	0.12461	0.26645
Vr10g01818	0.09219	0.23487
Vr09g01327	-0.22381	-0.08087
Vr08g00724	0.07529	0.21835
